# Supplementary material for: Redistribution of fragmented mitochondria ensures symmetric organelle partitioning and faithful chromosome segregation in mitotic mouse zygotes
Source: eLife. 2025 Aug 11;13:RP99936. doi: 10.7554/eLife.99936 (PMC12339001; doi:10.7554/eLife.99936)
Supplement: Figure 1—source data 1. [file elife-99936-fig1-data1.zip]

Archive with 2 entries (2 files):
- Figure 1-Source Data 1 (raw)/Actin_user 2023-09-20_18h55m32s_Exposure_1.0sec.tif
- Figure 1-Source Data 1 (raw)/Myo19_user 2023-09-20_18h28m45s_Exposure_10.0sec.tif
