# Supplementary material for: Redistribution of fragmented mitochondria ensures symmetric organelle partitioning and faithful chromosome segregation in mitotic mouse zygotes
Source: eLife. 2025 Aug 11;13:RP99936. doi: 10.7554/eLife.99936 (PMC12339001; doi:10.7554/eLife.99936)
Supplement: Figure 1—source data 2. [file elife-99936-fig1-data2.zip]

Archive with 2 entries (2 files):
- Figure 1-Source Data 2/Actin Trim Away.tif
- Figure 1-Source Data 2/Myo19 Trim Away.tif
