# Supplementary material for: Redistribution of fragmented mitochondria ensures symmetric organelle partitioning and faithful chromosome segregation in mitotic mouse zygotes
Source: eLife. 2025 Aug 11;13:RP99936. doi: 10.7554/eLife.99936 (PMC12339001; doi:10.7554/eLife.99936)
Supplement: Figure 2—source data 1. [file elife-99936-fig2-data1.zip]

Archive with 4 entries (4 files):
- Figure 2-Source Data 1 (raw)/Fig. 2A_Actin_Bio-Rad 2018-01-19 00hr 28min_Exposure_40.0sec.jpg
- Figure 2-Source Data 1 (raw)/Fig. 2A_Drp1_Bio-Rad 2018-01-17 19hr 48min_Exposure_360.0sec.jpg
- Figure 2-Source Data 1 (raw)/Fig. 2C_Actin_user 2021-01-24_15h59m41s_Exposure_11.3sec.tif
- Figure 2-Source Data 1 (raw)/Fig. 2C_Drp1 user 2021-01-23_18h30m42s_Exposure_120.0sec.tif
