# Supplementary material for: Redistribution of fragmented mitochondria ensures symmetric organelle partitioning and faithful chromosome segregation in mitotic mouse zygotes
Source: eLife. 2025 Aug 11;13:RP99936. doi: 10.7554/eLife.99936 (PMC12339001; doi:10.7554/eLife.99936)
Supplement: Figure 2—source data 2. [file elife-99936-fig2-data2.zip]

Archive with 4 entries (4 files):
- Figure 2-Source Data 2/Fig. 2A_Actin preimplantation development.tif
- Figure 2-Source Data 2/Fig. 2A_Drp1 preimplantation development.tif
- Figure 2-Source Data 2/Fig. 2C_Actin Trim Away.tif
- Figure 2-Source Data 2/Fig. 2C_Drp1 Trim Away.tif
