# Supplementary material for: Redistribution of fragmented mitochondria ensures symmetric organelle partitioning and faithful chromosome segregation in mitotic mouse zygotes
Source: eLife. 2025 Aug 11;13:RP99936. doi: 10.7554/eLife.99936 (PMC12339001; doi:10.7554/eLife.99936)
Supplement: Figure 4—source data 1. [file elife-99936-fig4-data1.zip]

Archive with 2 entries (2 files):
- Figure  4-Source Data 1 (raw)/Actin_Bio-Rad 2020-07-28 14hr 30min_Exposure_1.0sec.tif
- Figure  4-Source Data 1 (raw)/Drp1_Bio-Rad 2020-07-27 18hr 09min_Exposure_20.0sec.tif
